# Supplementary material for: Proposal of a cutaneous lupus erythematosus‐like keratinocyte model in vitro under local conditions using interferon‐alpha and Poly I:C and its use in examining the therapeutic effects of tyrosine kinase 2 inhibitor
Source: J Dermatol. 2024 Jun 3;51(7):1031–3. doi: 10.1111/1346-8138.17318 (PMC11483919; doi:10.1111/1346-8138.17318)
Supplement: Supplementary file 4 — Supporting Information Table S1. [file JDE-51--s006.xlsx]

## Sheet: antibody
Antibodies
Antibody	Catalog Number	Make	Application
Anti-Phospho-Tyk2	#68790	Cell Signaling Technology, Inc.	Western Blotting
Anti-Tyk2	#9312	Cell Signaling Technology, Inc.	Western Blotting
Anti-Phospho-Stat1	#9167	Cell Signaling Technology, Inc.	Western Blotting
Anti-Stat1	#9172	Cell Signaling Technology, Inc.	Western Blotting
Anti-CXCL10	PAB19527	Abnova Corporation	Western Blotting / IHC
Anti- IFN-kappa	H00056832-M01	Abnova Corporation	Western Blotting
Anti-IL6	ab6672	Abcam plc	Western Blotting
Anti- IFN-kappa	#1009725	R&D Systems, Inc.	IHC
Caspase-3 Antibody	#9662	Cell Signaling Technology, Inc.	Western Blotting
Caspase7 Antibody	#GTX123679	Gene Tex	IHC
Caspase-7 Antibody	#9494	Cell Signaling Technology, Inc.	Western Blotting
