# Supplementary material for: Proposal of a cutaneous lupus erythematosus‐like keratinocyte model in vitro under local conditions using interferon‐alpha and Poly I:C and its use in examining the therapeutic effects of tyrosine kinase 2 inhibitor
Source: J Dermatol. 2024 Jun 3;51(7):1031–3. doi: 10.1111/1346-8138.17318 (PMC11483919; doi:10.1111/1346-8138.17318)
Supplement: Supplementary file 5 — Supporting Information Table S2. [file JDE-51--s003.xlsx]

## Sheet: Reagents
Reagents
	Catalog Number	Make
Deucravacitinib	S8879	Selleck Chemicals LLC
Human Interferon Alpha	#11100-1	PBL Assay Science
Poly I:C	#tlrl-pic	InvivoGen
