# Supplementary material for: Proposal of a cutaneous lupus erythematosus‐like keratinocyte model in vitro under local conditions using interferon‐alpha and Poly I:C and its use in examining the therapeutic effects of tyrosine kinase 2 inhibitor
Source: J Dermatol. 2024 Jun 3;51(7):1031–3. doi: 10.1111/1346-8138.17318 (PMC11483919; doi:10.1111/1346-8138.17318)
Supplement: Supplementary file 6 — Supporting Information Table S3. [file JDE-51--s002.xlsx]

## Sheet: primer
	The sequences of primers
	Gene		Sequence (5' to 3')
	GAPDH	forward	TGATGACATCAAGAAGGTGGTGAAG
		reverse	TCCTTGGAGGCCATGTGGGCCAT
	IL6	forward	AAGCCAGAGCTGTGCAGATGAGTA
		reverse	TGTCCTGCAGCCACTGGTTC
	CXCL10	forward	GCAGCTGATTTGGTGACCATCATTGG
		reverse	TGCAAGCCAATTTTGTCCACGTGTTG
	YWHAZ	TaqmanTM Gene Expression Assay	Hs01122445_g1
	IFNK	TaqmanTM Gene Expression Assay	Hs00737883_m1
	Caspase3	forward	GGAAGCGAATCAATGGACTCTGGAAT
		reverse	TGGCACAAAGCGACTGGATGAAC
	Caspase7	forward	GACCGAGTGCCTACATATC
		reverse	AGCCTGAATGAAGAAGAGTT
	TACI	forward	AGACAGCGGAGTGGAGAAGTTGAA
		reverse	AAGCAGCAGAGGACGGCACA
	BAFF	TaqmanTM Gene Expression Assay	Hs00198106_m1
	IFNL1	TaqmanTM Gene Expression Assay	Hs00601677_g1
	BAFF-receptor	forward	CCTCACTGTAACCTCCGACTCCTT
		reverse	TGTGGTGGTGCGTGCCTGTA
